# Supplementary material for: Into the Cauldron of the Variant Soup: Insights into the Molecular Epidemiology and Transition to Endemicity of SARS-CoV-2 in Cyprus (November 2022–February 2024)
Source: Viruses. 2024 Oct 29;16(11):1686. doi: 10.3390/v16111686 (PMC11599100; doi:10.3390/v16111686)
Supplement: Supplementary file 1 [file viruses-16-01686-s001.zip]

Archive with 1 entries (1 files):
- viruses-3250868-Supplementary.pdf
